# Supplementary material for: Naturally-occurring canine invasive urothelial carcinoma harbors luminal and basal transcriptional subtypes found in human muscle invasive bladder cancer
Source: PLoS Genet. 2018 Aug 8;14(8):e1007571. doi: 10.1371/journal.pgen.1007571 (PMC6101404; doi:10.1371/journal.pgen.1007571)
Supplement: S2 Table — (XLSX) [file pgen.1007571.s002.xlsx]

## Sheet: S2_Table
S2_Table. List of genes used to assign luminal, basal and infiltrated tumors.
Gene ID	Gene Symbol	Gene ID	Gene Symbol	Gene ID	Gene Symbol
Luminal Subtype		Basal Subtype		Infiltrated
ENSCAFG00000001305	FBP1	ENSCAFG00000031641	KRT1	ENSCAFG00000006697	TYROBP
ENSCAFG00000006902	UPK1A	ENSCAFG00000031250	KRT14	ENSCAFG00000032344	C1QB
ENSCAFG00000005019	GATA3	ENSCAFG00000020303	CDH3	ENSCAFG00000013817	SRGN
ENSCAFG00000006647	SPINK1	ENSCAFG00000019577	HES2	ENSCAFG00000016982	DOCK2
ENSCAFG00000009722	TOX3	ENSCAFG00000018058	DSG3	ENSCAFG00000018219	CSF1R
ENSCAFG00000009093	BHMT	ENSCAFG00000012182	TGM1	ENSCAFG00000013162	TAGLN
ENSCAFG00000014993	FGFR3	ENSCAFG00000009641	PI3	ENSCAFG00000019183	PODN
ENSCAFG00000012319	UPK2	ENSCAFG00000007251	KRT5	ENSCAFG00000019919	IRF8
ENSCAFG00000018871	CYP2J2	ENSCAFG00000006889	CD44	ENSCAFG00000020425	CDH11
ENSCAFG00000017104	GDPD3	ENSCAFG00000005175	SCEL	ENSCAFG00000018349	CCL2
ENSCAFG00000017687	SCNN1B	ENSCAFG00000003465	EGFR	ENSCAFG00000019533	PTGDS
ENSCAFG00000017690	SCNN1G	ENSCAFG00000002120	CD274	ENSCAFG00000003260	PLEK
ENSCAFG00000013743	FOXA1	ENSCAFG00000001086	MYC	ENSCAFG00000002069	COL1A2
ENSCAFG00000016165	GPX2			ENSCAFG00000006138	LUM
ENSCAFG00000016170	RAB15			ENSCAFG00000006142	DCN
ENSCAFG00000023647	KRT19			ENSCAFG00000004555	RARRES2
ENSCAFG00000016003	KRT20			ENSCAFG00000029034	PDLIM3
ENSCAFG00000016351	ERBB2			ENSCAFG00000012093	CTSK
ENSCAFG00000017745	TBX2			ENSCAFG00000008341	SPON1
ENSCAFG00000018655	TMEM97			ENSCAFG00000006585	ALOX5AP
ENSCAFG00000019838	RXRA			ENSCAFG00000012226	COL6A3
ENSCAFG00000000097	ERBB3			ENSCAFG00000032030	TMEM119
ENSCAFG00000000843	UPK3A			ENSCAFG00000015708	ACTA2
ENSCAFG00000002130	SLC9A2			ENSCAFG00000032483	LY96
ENSCAFG00000004097	CYP4B1			ENSCAFG00000011039	ITGB2
ENSCAFG00000010096	HMGCS2			ENSCAFG00000031675	COL8A1
ENSCAFG00000004991	PPARG			ENSCAFG00000014812	COL3A1
ENSCAFG00000005179	CAPN5			ENSCAFG00000016228	SERPINE2
ENSCAFG00000006757	PPFIBP2			ENSCAFG00000010595	RGS2
ENSCAFG00000005037	KLF5			ENSCAFG00000010603	RGS1
ENSCAFG00000005236	TRAK1			ENSCAFG00000031101	CD48
ENSCAFG00000005401	GPD1L			ENSCAFG00000015519	WAS
ENSCAFG00000015203	PLEKHG6
ENSCAFG00000015048	SLC27A2
ENSCAFG00000010190	TMPRSS2
ENSCAFG00000010888	UPK1B
ENSCAFG00000010102	SEMA5A
ENSCAFG00000017931	RNF128
ENSCAFG00000018944	VGLL1
