# Supplementary material for: Naturally-occurring canine invasive urothelial carcinoma harbors luminal and basal transcriptional subtypes found in human muscle invasive bladder cancer
Source: PLoS Genet. 2018 Aug 8;14(8):e1007571. doi: 10.1371/journal.pgen.1007571 (PMC6101404; doi:10.1371/journal.pgen.1007571)
Supplement: S3 Table — (XLSX) [file pgen.1007571.s003.xlsx]

## Sheet: S3_Table
S3_Table. List of genes used to assign claudin-low subtype in canine iUC.
Genes used to assign claudin-low subtype in human breast cancer		Genes used to assign claudin-low subtype in human iUC		Genes used to assign enriched immune signatures associated with claudin-low subtypes		Genes used to assign enriched chemokines, cytokines and chemokine receptors
Gene ID	Gene Symbol	Gene ID	Gene Symbol	Gene ID	Gene Symbol	Gene ID	Gene Symbol
ENSCAFG00000001791	ALDH1A1	ENSCAFG00000004023	ZEB1	ENSCAFG00000004597	RELB	ENSCAFG00000000257	IL20RA
ENSCAFG00000030576	PPP1R15A	ENSCAFG00000004529	VIM	ENSCAFG00000004980	CD79A	ENSCAFG00000030966	CCR6
ENSCAFG00000004443	FOSB	ENSCAFG00000012994	GRHL3	ENSCAFG00000011247	LAPTM5	ENSCAFG00000003439	IL4I1
ENSCAFG00000009463	FTO	ENSCAFG00000015587	KLHDC7A	ENSCAFG00000014076	CTSH	ENSCAFG00000004810	CXCL17
ENSCAFG00000031922	GPX3	ENSCAFG00000011162	VSIG2	ENSCAFG00000015298	CD38	ENSCAFG00000005210	IL2RA
ENSCAFG00000032384	IL17B	ENSCAFG00000016124	CLDN7	ENSCAFG00000031719	CD3D	ENSCAFG00000005213	IL15RA
ENSCAFG00000016016	ACADVL	ENSCAFG00000020305	CDH1	ENSCAFG00000018852	TNFRSF17	ENSCAFG00000006897	IL6ST
ENSCAFG00000030269	MFAP4	ENSCAFG00000012523	CLDN4	ENSCAFG00000010591	PTPN7	ENSCAFG00000008754	CCL17
ENSCAFG00000028791	PEMT	ENSCAFG00000012532	CLDN3	ENSCAFG00000023822	FCRL5	ENSCAFG00000032287	CCL22
ENSCAFG00000023117	NFIA	ENSCAFG00000017664	SLC14A1	ENSCAFG00000012928	LIMD2	ENSCAFG00000030698	IL22RA1
ENSCAFG00000020179	TGFBR3	ENSCAFG00000025462	DHRS2	ENSCAFG00000001484	LGALS2	ENSCAFG00000013833	IL16
ENSCAFG00000020380	AK5	ENSCAFG00000016165	GPX2	ENSCAFG00000002063	SIT1	ENSCAFG00000032384	IL17B
ENSCAFG00000029227	CSRP1	ENSCAFG00000000563	SNX31	ENSCAFG00000030292	LTB	ENSCAFG00000023453	CCL28
ENSCAFG00000011913	LAMB3	ENSCAFG00000005497	ZEB2	ENSCAFG00000001307	DEF6	ENSCAFG00000012439	CXCR5
ENSCAFG00000015259	DPT	ENSCAFG00000008525	CACNA1D	ENSCAFG00000012086	CTSS	ENSCAFG00000030180	IL18
ENSCAFG00000018639	PTPRM	ENSCAFG00000011825	BCAS1	ENSCAFG00000014400	CCDC88B	ENSCAFG00000018539	IL12RB2
ENSCAFG00000014843	FERMT2	ENSCAFG00000006638	SNAI2	ENSCAFG00000018590	VAV1	ENSCAFG00000020152	IL34
ENSCAFG00000014476	MEOX1	ENSCAFG00000010163	FAM3B	ENSCAFG00000010381	MS4A1	ENSCAFG00000032590	IL21R
ENSCAFG00000014660	AOC3	ENSCAFG00000008889	BMP3	ENSCAFG00000006234	ADAM33	ENSCAFG00000017447	IL4R
ENSCAFG00000000060	ITGA7	ENSCAFG00000009949	CCSER1	ENSCAFG00000024869	ADAMDEC1	ENSCAFG00000023298	IL9R
ENSCAFG00000002627	EPAS1			ENSCAFG00000013184	PDCD1	ENSCAFG00000011466	IL24
ENSCAFG00000000206	CDO1			ENSCAFG00000007034	LYN	ENSCAFG00000024958	CCR10
ENSCAFG00000002797	KLF4			ENSCAFG00000017945	CSK	ENSCAFG00000030300	CCR7
ENSCAFG00000003663	GSN			ENSCAFG00000030068	PLAC8	ENSCAFG00000018164	CCL4
ENSCAFG00000002413	DST			ENSCAFG00000009156	IRF4	ENSCAFG00000018167	CCL3
ENSCAFG00000003738	SOBP			ENSCAFG00000031149	LAX1	ENSCAFG00000018171	CCL5
ENSCAFG00000002129	PDK4			ENSCAFG00000011698	TLR7	ENSCAFG00000023928	CCL8
ENSCAFG00000002950	HOXA5			ENSCAFG00000017294	P2RY10	ENSCAFG00000018349	CCL2
ENSCAFG00000002957	HOXA7					ENSCAFG00000000120	IL23A
ENSCAFG00000003102	AQP1					ENSCAFG00000001511	IL2RB
ENSCAFG00000006100	DUSP6					ENSCAFG00000002138	IL18R1
ENSCAFG00000007662	ACSL1					ENSCAFG00000002142	IL1RL1
ENSCAFG00000008756	ACTG2					ENSCAFG00000002152	IL1R2
ENSCAFG00000011405	TXNIP					ENSCAFG00000030105	IL33
ENSCAFG00000006401	CD36					ENSCAFG00000001954	CCL19
ENSCAFG00000005497	ZEB2					ENSCAFG00000007245	IL1A
ENSCAFG00000004093	MGLL					ENSCAFG00000007249	IL1B
ENSCAFG00000004991	PPARG					ENSCAFG00000007277	IL1RN
ENSCAFG00000017366	KANK2					ENSCAFG00000003626	IL15
ENSCAFG00000005365	DGAT2					ENSCAFG00000005109	CXCR4
ENSCAFG00000004584	TSC22D1					ENSCAFG00000005215	IL17RC
ENSCAFG00000005187	EDNRB					ENSCAFG00000005254	IL17RE
ENSCAFG00000005523	MBNL2					ENSCAFG00000008023	IL17RD
ENSCAFG00000005449	TGFBR2					ENSCAFG00000013782	CCRL2
ENSCAFG00000011808	TSHZ2					ENSCAFG00000013786	CCR2
ENSCAFG00000011882	CBLN4					ENSCAFG00000013794	CCR3
ENSCAFG00000006841	WASF3					ENSCAFG00000013874	CXCR6
ENSCAFG00000010161	LPL					ENSCAFG00000016504	IL27RA
ENSCAFG00000012433	PER2					ENSCAFG00000005829	IL18BP
ENSCAFG00000028636	IGFBP6					ENSCAFG00000004658	CCR4
ENSCAFG00000032583	METTL7A					ENSCAFG00000005094	CCR8
ENSCAFG00000009181	RAPGEF3					ENSCAFG00000007470	IL20RB
ENSCAFG00000010955	PTHLH					ENSCAFG00000007026	CXCL12
ENSCAFG00000015228	VWF					ENSCAFG00000008373	IL7
ENSCAFG00000007893	RBP4					ENSCAFG00000008584	CXCL10
ENSCAFG00000010547	COL17A1					ENSCAFG00000014029	IL1RAP
ENSCAFG00000010840	ADRA2A					ENSCAFG00000014200	IL12A
ENSCAFG00000011513	ABLIM1					ENSCAFG00000011047	IL3RA
ENSCAFG00000012181	ACTC1					ENSCAFG00000017146	CXCR3
ENSCAFG00000017616	LARP6
ENSCAFG00000008822	CLDN8
ENSCAFG00000013368	APOD
ENSCAFG00000014752	TFPI
ENSCAFG00000013250	RGS5
ENSCAFG00000014435	MAOA
ENSCAFG00000018932	FHL1
