# Supplementary material for: Naturally-occurring canine invasive urothelial carcinoma harbors luminal and basal transcriptional subtypes found in human muscle invasive bladder cancer
Source: PLoS Genet. 2018 Aug 8;14(8):e1007571. doi: 10.1371/journal.pgen.1007571 (PMC6101404; doi:10.1371/journal.pgen.1007571)
Supplement: S4 Table — (XLSX) [file pgen.1007571.s004.xlsx]

## Sheet: S4_Table
S4_Table. List of genes used to associate p53, p63 and PPARG pathways in canine iUC.
Genes implicated in p53 pathways		Genes implicated in p63 pathways		Genes implicated in PPARG pathways
Gene ID	Gene Symbol	Gene ID	Gene Symbol	Gene ID	Gene Symbol
ENSCAFG00000001930	PGM5	ENSCAFG00000000059	SERPINB2	ENSCAFG00000000140	TCF4
ENSCAFG00000029153	PEG3	ENSCAFG00000023829	PMAIP1	ENSCAFG00000029442	CTGF
ENSCAFG00000007614	CCNE1	ENSCAFG00000002194	CKS2	ENSCAFG00000007377	PEPD
ENSCAFG00000007626	PIK3R1	ENSCAFG00000005749	HBEGF	ENSCAFG00000004529	VIM
ENSCAFG00000008761	CX3CL1	ENSCAFG00000012290	SFN	ENSCAFG00000018897	JUN
ENSCAFG00000029191	STMN1	ENSCAFG00000015190	PLAU	ENSCAFG00000017690	SCNN1G
ENSCAFG00000012140	PRC1	ENSCAFG00000017207	CCNG1	ENSCAFG00000020393	ACADM
ENSCAFG00000012904	CDK1	ENSCAFG00000013909	SERPINE1	ENSCAFG00000017646	SERPINA1
ENSCAFG00000015465	KCNMA1	ENSCAFG00000020155	GFI1	ENSCAFG00000005306	SOCS3
ENSCAFG00000017192	HMMR	ENSCAFG00000017550	S100A4	ENSCAFG00000004989	ACOX1
ENSCAFG00000017484	CYFIP2	ENSCAFG00000017557	S100A8	ENSCAFG00000016003	KRT20
ENSCAFG00000031922	GPX3	ENSCAFG00000031250	KRT14	ENSCAFG00000017018	COL1A1
ENSCAFG00000010551	CHEK1	ENSCAFG00000016987	ITGA3	ENSCAFG00000002086	TPM2
ENSCAFG00000012332	H2AFX	ENSCAFG00000001508	RAC2	ENSCAFG00000002069	COL1A2
ENSCAFG00000014074	CRYAB	ENSCAFG00000003426	TNC	ENSCAFG00000002733	IL6
ENSCAFG00000017008	AURKB	ENSCAFG00000001086	MYC	ENSCAFG00000003404	CAV1
ENSCAFG00000030269	MFAP4	ENSCAFG00000001998	CDK6	ENSCAFG00000004097	CYP4B1
ENSCAFG00000019238	MMP23B	ENSCAFG00000012294	IGFBP3	ENSCAFG00000012294	IGFBP3
ENSCAFG00000014748	MCM7	ENSCAFG00000007249	IL1B	ENSCAFG00000004011	TBXAS1
ENSCAFG00000017130	NUPR1	ENSCAFG00000025333	PTPN12	ENSCAFG00000004555	RARRES2
ENSCAFG00000018560	MYH11	ENSCAFG00000009441	CD82	ENSCAFG00000007662	ACSL1
ENSCAFG00000010509	UBE2T	ENSCAFG00000004133	CCNA2	ENSCAFG00000003833	SDC1
ENSCAFG00000029227	CSRP1	ENSCAFG00000004467	XPC	ENSCAFG00000012081	PC
ENSCAFG00000011403	ASPM	ENSCAFG00000006065	PRNP	ENSCAFG00000004991	PPARG
ENSCAFG00000015758	EXO1	ENSCAFG00000009498	ADA	ENSCAFG00000014882	GDF15
ENSCAFG00000018395	NDC80	ENSCAFG00000009641	PI3	ENSCAFG00000004959	ACAA1
ENSCAFG00000012553	PRKD1	ENSCAFG00000008601	SH2B3	ENSCAFG00000009905	MMP9
ENSCAFG00000014843	FERMT2	ENSCAFG00000028636	IGFBP6	ENSCAFG00000031326	CEBPB
ENSCAFG00000014897	CDKN3	ENSCAFG00000010955	PTHLH	ENSCAFG00000015708	ACTA2
ENSCAFG00000015026	DLGAP5	ENSCAFG00000007034	LYN	ENSCAFG00000028636	IGFBP6
ENSCAFG00000017802	VRK1	ENSCAFG00000017535	KIF23	ENSCAFG00000012619	MGST1
ENSCAFG00000018300	PPP1R13B	ENSCAFG00000011877	CSTA	ENSCAFG00000011549	ELOVL6
ENSCAFG00000030297	GRB2	ENSCAFG00000014029	IL1RAP	ENSCAFG00000014474	IGFBP5
ENSCAFG00000023628	NME1
ENSCAFG00000019633	NOTCH1
ENSCAFG00000002077	CA9
ENSCAFG00000002086	TPM2
ENSCAFG00000002661	SMC2
ENSCAFG00000002842	TTK
ENSCAFG00000000934	COL14A1
ENSCAFG00000000992	ATAD2
ENSCAFG00000001585	FLNC
ENSCAFG00000003243	ANLN
ENSCAFG00000007304	IGF1
ENSCAFG00000003411	EZH2
ENSCAFG00000003409	RRM2
ENSCAFG00000007062	BUB1
ENSCAFG00000008756	ACTG2
ENSCAFG00000011652	MTMR11
ENSCAFG00000012050	MCL1
ENSCAFG00000007838	SERPING1
ENSCAFG00000011565	PPP1CA
ENSCAFG00000012434	CTSF
ENSCAFG00000030542	FEN1
ENSCAFG00000016467	MAD2L1
ENSCAFG00000004133	CCNA2
ENSCAFG00000004224	PLEKHB2
ENSCAFG00000018934	UHRF1
ENSCAFG00000005523	MBNL2
ENSCAFG00000005463	SNX5
ENSCAFG00000006030	PCNA
ENSCAFG00000007075	TPX2
ENSCAFG00000009745	UBE2C
ENSCAFG00000029331	AURKA
ENSCAFG00000005898	CKAP2
ENSCAFG00000006271	RFC3
ENSCAFG00000015708	ACTA2
ENSCAFG00000008340	RACGAP1
ENSCAFG00000012610	LMO3
ENSCAFG00000015342	RAD51AP1
ENSCAFG00000015381	CCND2
ENSCAFG00000007026	CXCL12
ENSCAFG00000008270	SORBS1
ENSCAFG00000013204	PTPRE
ENSCAFG00000006598	MCM4
ENSCAFG00000006978	LYPLA1
ENSCAFG00000009408	CCNE2
ENSCAFG00000012181	ACTC1
ENSCAFG00000009538	NUSAP1
ENSCAFG00000015072	HDC
ENSCAFG00000016686	ANXA2
ENSCAFG00000017298	MAP2K1
ENSCAFG00000017535	KIF23
ENSCAFG00000029311	PCP4
ENSCAFG00000011081	ZMAT3
ENSCAFG00000013689	RFC4
ENSCAFG00000013919	LPP
ENSCAFG00000014474	IGFBP5
ENSCAFG00000015475	DES
ENSCAFG00000029920	TSC22D3
ENSCAFG00000018932	FHL1
