# Supplementary material for: Naturally-occurring canine invasive urothelial carcinoma harbors luminal and basal transcriptional subtypes found in human muscle invasive bladder cancer
Source: PLoS Genet. 2018 Aug 8;14(8):e1007571. doi: 10.1371/journal.pgen.1007571 (PMC6101404; doi:10.1371/journal.pgen.1007571)
Supplement: S5 Table — (XLSX) [file pgen.1007571.s005.xlsx]

## Sheet: S5_Table
S5_Table. List of genes selected to segregate canine iUC into basal and luminal subtypes.
Gene ID	Gene Symbol
ENSCAFG00000029442	CTGF
ENSCAFG00000001305	FBP1
ENSCAFG00000003620	RCN3
ENSCAFG00000004034	EMP3
ENSCAFG00000005041	AXL
ENSCAFG00000004023	ZEB1
ENSCAFG00000004529	VIM
ENSCAFG00000013162	TAGLN
ENSCAFG00000016124	CLDN7
ENSCAFG00000020305	CDH1
ENSCAFG00000012532	CLDN3
ENSCAFG00000017104	GDPD3
ENSCAFG00000017122	SULT1A1
ENSCAFG00000017687	SCNN1B
ENSCAFG00000020179	TGFBR3
ENSCAFG00000015002	PRRX1
ENSCAFG00000017664	SLC14A1
ENSCAFG00000025462	DHRS2
ENSCAFG00000017646	SERPINA1
ENSCAFG00000005306	SOCS3
ENSCAFG00000005007	CDK3
ENSCAFG00000004374	SOX9
ENSCAFG00000016328	GRB7
ENSCAFG00000016351	ERBB2
ENSCAFG00000017018	COL1A1
ENSCAFG00000018655	TMEM97
ENSCAFG00000000804	FBLN1
ENSCAFG00000000843	UPK3A
ENSCAFG00000002086	TPM2
ENSCAFG00000001289	LY6E
ENSCAFG00000001792	LIMCH1
ENSCAFG00000002069	COL1A2
ENSCAFG00000002437	AGR2
ENSCAFG00000003404	CAV1
ENSCAFG00000005431	RNASE1
ENSCAFG00000006142	DCN
ENSCAFG00000004555	RARRES2
ENSCAFG00000008756	ACTG2
ENSCAFG00000030025	FGL2
ENSCAFG00000005610	KIF5C
ENSCAFG00000004991	PPARG
ENSCAFG00000019293	TLE2
ENSCAFG00000005179	CAPN5
ENSCAFG00000006458	RASA3
ENSCAFG00000008540	MYL9
ENSCAFG00000009905	MMP9
ENSCAFG00000011825	BCAS1
ENSCAFG00000007492	PALLD
ENSCAFG00000015708	ACTA2
ENSCAFG00000015203	PLEKHG6
ENSCAFG00000007034	LYN
ENSCAFG00000017937	CYP1A1
ENSCAFG00000009817	KCNJ15
ENSCAFG00000011549	ELOVL6
ENSCAFG00000012119	MYLK
ENSCAFG00000015475	DES
ENSCAFG00000016228	SERPINE2
ENSCAFG00000010206	CTSE
ENSCAFG00000015519	WAS
ENSCAFG00000018944	VGLL1
