# Supplementary material for: Naturally-occurring canine invasive urothelial carcinoma harbors luminal and basal transcriptional subtypes found in human muscle invasive bladder cancer
Source: PLoS Genet. 2018 Aug 8;14(8):e1007571. doi: 10.1371/journal.pgen.1007571 (PMC6101404; doi:10.1371/journal.pgen.1007571)
Supplement: S6 Table — (XLSX) [file pgen.1007571.s006.xlsx]

## Sheet: S6_Table
S6_Table. List of genes used to elucidate immune signatures in canine basal and luminal iUC.
nCounter PanCancer Immune Profiling Panel		IFN- inducible genes from interferome database		Immunosuppressive genes		Genes enriched in immune system process identified from GO:0002376
Gene ID	Gene Symbol	Gene ID	Gene Symbol	Gene ID	Gene Symbol	Gene ID	Gene Symbol
ENSCAFG00000000011	NFATC1	ENSCAFG00000000038	CD226	ENSCAFG00000024105	RAET1E	ENSCAFG00000000267	TNFAIP3
ENSCAFG00000000059	SERPINB2	ENSCAFG00000000184	MOXD1	ENSCAFG00000001778	ANXA1	ENSCAFG00000003746	TRPM4
ENSCAFG00000000068	BCL2	ENSCAFG00000029442	CTGF	ENSCAFG00000002120	CD274	ENSCAFG00000003867	BAX
ENSCAFG00000000075	TNFRSF11A	ENSCAFG00000000318	PLAGL1	ENSCAFG00000012904	CDK1	ENSCAFG00000005014	TGFB1
ENSCAFG00000000251	MAP3K5	ENSCAFG00000000445	SYNE1	ENSCAFG00000032010	HAVCR2	ENSCAFG00000005041	AXL
ENSCAFG00000000258	IL22RA2	ENSCAFG00000000618	ZDHHC14	ENSCAFG00000017447	IL4R	ENSCAFG00000007303	GPI
ENSCAFG00000000260	IFNGR1	ENSCAFG00000000828	RPS6KA2	ENSCAFG00000011722	CD34	ENSCAFG00000004329	APBB1IP
ENSCAFG00000000267	TNFAIP3	ENSCAFG00000000886	DSE	ENSCAFG00000013762	PTGS2	ENSCAFG00000005210	IL2RA
ENSCAFG00000030966	CCR6	ENSCAFG00000000996	FABP7	ENSCAFG00000017184	IL6R	ENSCAFG00000008740	CIAPIN1
ENSCAFG00000001149	CTSL	ENSCAFG00000001147	AKAP7	ENSCAFG00000017557	S100A8	ENSCAFG00000009818	NOD2
ENSCAFG00000001309	CTSL	ENSCAFG00000001446	FRMD3	ENSCAFG00000017101	TGFB3	ENSCAFG00000010625	LCK
ENSCAFG00000001778	ANXA1	ENSCAFG00000001570	PSAT1	ENSCAFG00000018036	HSP90AA1	ENSCAFG00000010715	TXLNA
ENSCAFG00000002102	JAK2	ENSCAFG00000001646	PRUNE2	ENSCAFG00000016351	ERBB2	ENSCAFG00000011895	PTAFR
ENSCAFG00000002120	CD274	ENSCAFG00000001778	ANXA1	ENSCAFG00000018642	NOS2	ENSCAFG00000016011	EPHA2
ENSCAFG00000002121	PDCD1LG2	ENSCAFG00000001815	GDA	ENSCAFG00000000097	ERBB3	ENSCAFG00000016422	TNFRSF1B
ENSCAFG00000002171	SYK	ENSCAFG00000001825	TMEM2	ENSCAFG00000000408	IFNG	ENSCAFG00000007379	CAMK4
ENSCAFG00000002588	IL11	ENSCAFG00000001902	TJP2	ENSCAFG00000002147	IL1R1	ENSCAFG00000008302	MEF2C
ENSCAFG00000023787	NCR1	ENSCAFG00000002174	GADD45G	ENSCAFG00000000878	IL13	ENSCAFG00000014076	CTSH
ENSCAFG00000003594	IRF3	ENSCAFG00000024350	CENPP	ENSCAFG00000000386	ARG1	ENSCAFG00000013018	RTKN2
ENSCAFG00000003636	FLT3LG	ENSCAFG00000002628	EPS8L1	ENSCAFG00000001938	VEGFA	ENSCAFG00000032010	HAVCR2
ENSCAFG00000003709	CD37	ENSCAFG00000023787	NCR1	ENSCAFG00000002733	IL6	ENSCAFG00000018101	CD74
ENSCAFG00000003867	BAX	ENSCAFG00000004034	EMP3	ENSCAFG00000005750	IDO1	ENSCAFG00000009810	JAM3
ENSCAFG00000004455	CD3EAP	ENSCAFG00000004201	SLC1A5	ENSCAFG00000008409	VEGFC	ENSCAFG00000031719	CD3D
ENSCAFG00000004597	RELB	ENSCAFG00000004409	EML2	ENSCAFG00000009839	CD101	ENSCAFG00000012802	CD3E
ENSCAFG00000004617	APOE	ENSCAFG00000004610	APOC2	ENSCAFG00000009858	VTCN1	ENSCAFG00000015493	NLRP1
ENSCAFG00000004666	PVR	ENSCAFG00000004615	APOC1	ENSCAFG00000014577	VEGFB	ENSCAFG00000015968	BCL6B
ENSCAFG00000004730	PLAUR	ENSCAFG00000004666	PVR	ENSCAFG00000004004	IL21	ENSCAFG00000016618	TNFSF12
ENSCAFG00000014247	CEACAM1	ENSCAFG00000004730	PLAUR	ENSCAFG00000004008	IL2	ENSCAFG00000019328	TNFRSF4
ENSCAFG00000004911	POU2F2	ENSCAFG00000004738	ZNF428	ENSCAFG00000031460	ICAM1	ENSCAFG00000019599	TNFRSF25
ENSCAFG00000004980	CD79A	ENSCAFG00000005041	AXL	ENSCAFG00000017892	DNMT1	ENSCAFG00000019989	PLCG2
ENSCAFG00000005014	TGFB1	ENSCAFG00000005338	BLVRB	ENSCAFG00000004658	CCR4	ENSCAFG00000016883	ITGAX
ENSCAFG00000005041	AXL	ENSCAFG00000007086	LSR	ENSCAFG00000014675	LAG3	ENSCAFG00000016603	ITGAL
ENSCAFG00000007036	CD22	ENSCAFG00000007126	HPN	ENSCAFG00000008584	CXCL10	ENSCAFG00000023237	SPN
ENSCAFG00000007048	HAMP	ENSCAFG00000007129	SCN1B	ENSCAFG00000010480	BTLA	ENSCAFG00000017110	CORO1A
ENSCAFG00000007303	GPI	ENSCAFG00000007627	PLEKHF1	ENSCAFG00000010817	TIGIT	ENSCAFG00000017333	LAT
ENSCAFG00000003776	NRP1	ENSCAFG00000003776	NRP1	ENSCAFG00000010997	CD80	ENSCAFG00000017622	PRKCB
ENSCAFG00000003821	ITGB1	ENSCAFG00000003859	MKX	ENSCAFG00000011751	CD86	ENSCAFG00000019271	NLRC3
ENSCAFG00000004496	MRC1	ENSCAFG00000004117	PLXDC2	ENSCAFG00000012941	TFRC	ENSCAFG00000019993	S1PR1
ENSCAFG00000005019	GATA3	ENSCAFG00000004006	SVIL	ENSCAFG00000012872	CD28	ENSCAFG00000011265	PTPRC
ENSCAFG00000005210	IL2RA	ENSCAFG00000004586	RSU1	ENSCAFG00000023258	ERBB4	ENSCAFG00000011722	CD34
ENSCAFG00000005213	IL15RA	ENSCAFG00000004594	PTER	ENSCAFG00000015934	FOXP3	ENSCAFG00000012364	FLVCR1
ENSCAFG00000006173	HDAC3	ENSCAFG00000024890	NMT2			ENSCAFG00000014590	TNFSF18
ENSCAFG00000006674	SPINK5	ENSCAFG00000004754	MCM10			ENSCAFG00000015169	SELE
ENSCAFG00000006735	GZMA	ENSCAFG00000005241	NET1			ENSCAFG00000015177	SELL
ENSCAFG00000006897	IL6ST	ENSCAFG00000006634	JAKMIP2			ENSCAFG00000015180	SELP
ENSCAFG00000006917	MAP3K1	ENSCAFG00000007100	PDE4D			ENSCAFG00000017530	ILF2
ENSCAFG00000007594	CD180	ENSCAFG00000007586	MAST4			ENSCAFG00000011098	TRDC
ENSCAFG00000008754	CCL17	ENSCAFG00000007950	MAP1B			ENSCAFG00000014880	BMP4
ENSCAFG00000008761	CX3CL1	ENSCAFG00000008761	CX3CL1			ENSCAFG00000029797	SIX1
ENSCAFG00000032287	CCL22	ENSCAFG00000011002	TINAGL1			ENSCAFG00000016497	ZFP36L1
ENSCAFG00000008933	NLRC5	ENSCAFG00000012046	IFI6			ENSCAFG00000017044	BATF
ENSCAFG00000009802	CYLD	ENSCAFG00000029191	STMN1			ENSCAFG00000030258	IGHM
ENSCAFG00000009818	NOD2	ENSCAFG00000012769	MAN1C1			ENSCAFG00000012677	CD79B
ENSCAFG00000010625	LCK	ENSCAFG00000012914	CLIC4			ENSCAFG00000030300	CCR7
ENSCAFG00000011700	YTHDF2	ENSCAFG00000014920	ECE1			ENSCAFG00000016849	HOXB4
ENSCAFG00000012265	GPATCH3	ENSCAFG00000016011	EPHA2			ENSCAFG00000016854	HOXB6
ENSCAFG00000012903	RUNX3	ENSCAFG00000016376	DHRS3			ENSCAFG00000016855	HOXB7
ENSCAFG00000030698	IL22RA1	ENSCAFG00000007379	CAMK4			ENSCAFG00000018169	CCL14
ENSCAFG00000032344	C1QB	ENSCAFG00000007448	EFNA5			ENSCAFG00000018171	CCL5
ENSCAFG00000031290	C1QA	ENSCAFG00000007909	RHOBTB3			ENSCAFG00000023928	CCL8
ENSCAFG00000016422	TNFRSF1B	ENSCAFG00000008677	SSBP2			ENSCAFG00000018348	CCL7
ENSCAFG00000016429	TNFRSF8	ENSCAFG00000009281	F2RL1			ENSCAFG00000019685	CARD9
ENSCAFG00000016744	MASP2	ENSCAFG00000009284	F2R			ENSCAFG00000001356	PDGFB
ENSCAFG00000008302	MEF2C	ENSCAFG00000009517	HMGCR			ENSCAFG00000001503	MFNG
ENSCAFG00000008646	ATG10	ENSCAFG00000011274	SV2B			ENSCAFG00000002664	MSH6
ENSCAFG00000009281	F2RL1	ENSCAFG00000011525	ISG20			ENSCAFG00000002981	REL
ENSCAFG00000010881	IGF1R	ENSCAFG00000011583	ABHD2			ENSCAFG00000001084	CXCL14
ENSCAFG00000011525	ISG20	ENSCAFG00000011620	FANCI			ENSCAFG00000001254	EGR1
ENSCAFG00000011555	MFGE8	ENSCAFG00000030217	PEX11A			ENSCAFG00000030105	IL33
ENSCAFG00000013833	IL16	ENSCAFG00000012013	ANPEP			ENSCAFG00000030465	FTH1
ENSCAFG00000014076	CTSH	ENSCAFG00000012140	PRC1			ENSCAFG00000002063	SIT1
ENSCAFG00000015298	CD38	ENSCAFG00000030848	NMB			ENSCAFG00000003367	TNFSF8
ENSCAFG00000015312	BST1	ENSCAFG00000013922	ARNT2			ENSCAFG00000003516	TRIM32
ENSCAFG00000016172	TLR6	ENSCAFG00000029577	RGS12			ENSCAFG00000000500	DLA-64
ENSCAFG00000024010	TLR1	ENSCAFG00000014693	GRK4			ENSCAFG00000000517	TNF
ENSCAFG00000016175	TLR10	ENSCAFG00000015000	TACC3			ENSCAFG00000030292	LTB
ENSCAFG00000009612	IFIT2	ENSCAFG00000016342	PCDH7			ENSCAFG00000000814	DLA-DQB1
ENSCAFG00000009617	IFIT1	ENSCAFG00000016402	SEL1L3			ENSCAFG00000000829	PSMB8
ENSCAFG00000012904	CDK1	ENSCAFG00000009612	IFIT2			ENSCAFG00000001022	BAK1
ENSCAFG00000013049	EGR2	ENSCAFG00000011196	NID1			ENSCAFG00000001586	TREM2
ENSCAFG00000013776	DDX50	ENSCAFG00000012904	CDK1			ENSCAFG00000001829	SRF
ENSCAFG00000014071	PRF1	ENSCAFG00000013018	RTKN2			ENSCAFG00000003024	SYNCRIP
ENSCAFG00000015190	PLAU	ENSCAFG00000013710	DNA2			ENSCAFG00000003995	FYN
ENSCAFG00000016541	ZNF346	ENSCAFG00000013739	TET1			ENSCAFG00000004094	DLL1
ENSCAFG00000017287	IL12B	ENSCAFG00000032469	DDIT4			ENSCAFG00000000693	ANGPT1
ENSCAFG00000017484	CYFIP2	ENSCAFG00000015254	VCL			ENSCAFG00000000865	ENPP2
ENSCAFG00000017565	ITK	ENSCAFG00000015698	ZCCHC24			ENSCAFG00000001217	PTK2
ENSCAFG00000032010	HAVCR2	ENSCAFG00000014320	THOC3			ENSCAFG00000001942	TEC
ENSCAFG00000018101	CD74	ENSCAFG00000017027	SLIT3			ENSCAFG00000002065	KIT
ENSCAFG00000018214	PDGFRB	ENSCAFG00000017357	ADAM19			ENSCAFG00000028568	JCHAIN
ENSCAFG00000018219	CSF1R	ENSCAFG00000017565	ITK			ENSCAFG00000002998	ANKRD17
ENSCAFG00000032384	IL17B	ENSCAFG00000017855	SPARC			ENSCAFG00000001403	PODXL
ENSCAFG00000018379	GZMK	ENSCAFG00000017907	GM2A			ENSCAFG00000002733	IL6
ENSCAFG00000018423	ITGA2	ENSCAFG00000017910	CCDC69			ENSCAFG00000028917	SNX10
ENSCAFG00000018439	ITGA1	ENSCAFG00000017943	ANXA6			ENSCAFG00000006091	KITLG
ENSCAFG00000023453	CCL28	ENSCAFG00000031922	GPX3			ENSCAFG00000029968	SHH
ENSCAFG00000018598	C6	ENSCAFG00000018119	TCOF1			ENSCAFG00000005737	SFRP1
ENSCAFG00000018608	C7	ENSCAFG00000018405	FST			ENSCAFG00000012086	CTSS
ENSCAFG00000018626	C9	ENSCAFG00000018465	PARP8			ENSCAFG00000003550	INHBA
ENSCAFG00000018752	IL7R	ENSCAFG00000018619	PTGER4			ENSCAFG00000006401	CD36
ENSCAFG00000009810	JAM3	ENSCAFG00000018622	DAB2			ENSCAFG00000014017	BATF2
ENSCAFG00000010304	ETS1	ENSCAFG00000018844	ADAMTS12			ENSCAFG00000015901	FTH1
ENSCAFG00000010432	TIRAP	ENSCAFG00000018877	NPR3			ENSCAFG00000016332	CD5
ENSCAFG00000010910	FEZ1	ENSCAFG00000009799	NCAPD3			ENSCAFG00000016378	CD6
ENSCAFG00000032261	SPA17	ENSCAFG00000009993	ST14			ENSCAFG00000004991	PPARG
ENSCAFG00000029265	THY1	ENSCAFG00000010499	CDON			ENSCAFG00000029321	WNT5A
ENSCAFG00000012079	MCAM	ENSCAFG00000010949	SLC37A2			ENSCAFG00000008689	PRKCD
ENSCAFG00000012439	CXCR5	ENSCAFG00000011184	SIAE			ENSCAFG00000010281	MAPKAPK3
ENSCAFG00000012780	CD3G	ENSCAFG00000011356	VWA5A			ENSCAFG00000010657	HYAL2
ENSCAFG00000031719	CD3D	ENSCAFG00000011584	GRAMD1B			ENSCAFG00000013517	NBEAL2
ENSCAFG00000012802	CD3E	ENSCAFG00000011745	SORL1			ENSCAFG00000013786	CCR2
ENSCAFG00000012844	IL10RA	ENSCAFG00000029265	THY1			ENSCAFG00000016316	PKN1
ENSCAFG00000013844	NCAM1	ENSCAFG00000012042	USP2			ENSCAFG00000018306	STXBP2
ENSCAFG00000030180	IL18	ENSCAFG00000012079	MCAM			ENSCAFG00000018625	C3
ENSCAFG00000014213	POU2AF1	ENSCAFG00000032342	PDGFD			ENSCAFG00000019429	MKNK2
ENSCAFG00000014454	ATM	ENSCAFG00000023335	MMP8			ENSCAFG00000019720	MADCAM1
ENSCAFG00000015542	C1QBP	ENSCAFG00000015464	FAM64A			ENSCAFG00000004782	GAB2
ENSCAFG00000016532	POLR2A	ENSCAFG00000016618	TNFSF12			ENSCAFG00000005829	IL18BP
ENSCAFG00000016618	TNFSF12	ENSCAFG00000016928	ALOX15B			ENSCAFG00000005187	EDNRB
ENSCAFG00000016641	CD68	ENSCAFG00000017262	MYH10			ENSCAFG00000004820	ITGA9
ENSCAFG00000016714	TP53	ENSCAFG00000017913	PMP22			ENSCAFG00000004966	MYD88
ENSCAFG00000017851	MAP2K4	ENSCAFG00000018607	DNAJC6			ENSCAFG00000005862	PLCL2
ENSCAFG00000018519	TNFRSF13B	ENSCAFG00000023117	NFIA			ENSCAFG00000008573	SLA2
ENSCAFG00000018539	IL12RB2	ENSCAFG00000018994	DHCR24			ENSCAFG00000006597	HMGB1
ENSCAFG00000018542	IL23R	ENSCAFG00000019348	ISG15			ENSCAFG00000006701	FLT1
ENSCAFG00000018615	JAK1	ENSCAFG00000019474	ARHGEF16			ENSCAFG00000006716	FLT3
ENSCAFG00000018937	C8B	ENSCAFG00000019901	SLC7A5			ENSCAFG00000010505	CCL20
ENSCAFG00000018949	C8A	ENSCAFG00000020288	SNTB2			ENSCAFG00000030931	LIF
ENSCAFG00000019348	ISG15	ENSCAFG00000012532	CLDN3			ENSCAFG00000012468	OSM
ENSCAFG00000019329	TNFRSF18	ENSCAFG00000014322	PCOLCE			ENSCAFG00000013923	SUSD2
ENSCAFG00000019328	TNFRSF4	ENSCAFG00000014748	MCM7			ENSCAFG00000015717	CH25H
ENSCAFG00000019422	TNFRSF14	ENSCAFG00000016392	TTYH3			ENSCAFG00000008857	CACNB3
ENSCAFG00000019673	TNFRSF9	ENSCAFG00000011789	ZFAND2A			ENSCAFG00000025436	C3AR1
ENSCAFG00000019735	PIK3CD	ENSCAFG00000017130	NUPR1			ENSCAFG00000008477	BLNK
ENSCAFG00000019919	IRF8	ENSCAFG00000017658	PLK1			ENSCAFG00000024645	BNIP3
ENSCAFG00000020152	IL34	ENSCAFG00000017666	DCTN5			ENSCAFG00000013440	ADAM8
ENSCAFG00000031831	PSMD7	ENSCAFG00000030242	HS3ST2			ENSCAFG00000006555	PRKDC
ENSCAFG00000020305	CDH1	ENSCAFG00000017716	EEF2K			ENSCAFG00000008373	IL7
ENSCAFG00000020310	SMPD3	ENSCAFG00000018031	IQCK			ENSCAFG00000009144	CDH17
ENSCAFG00000020324	NFATC3	ENSCAFG00000018560	MYH11			ENSCAFG00000008704	THBS1
ENSCAFG00000020395	RRAD	ENSCAFG00000018959	EMP2			ENSCAFG00000013633	B2M
ENSCAFG00000020413	CDH5	ENSCAFG00000020029	SLC35A3			ENSCAFG00000017940	LYL1
ENSCAFG00000010193	GUSB	ENSCAFG00000020133	BCAR3			ENSCAFG00000011039	ITGB2
ENSCAFG00000032573	CCL26	ENSCAFG00000020179	TGFBR3			ENSCAFG00000011252	LEF1
ENSCAFG00000013396	CCL24	ENSCAFG00000020276	CYR61			ENSCAFG00000011559	HCLS1
ENSCAFG00000023158	ZKSCAN5	ENSCAFG00000020343	IFI44L			ENSCAFG00000009156	IRF4
ENSCAFG00000016284	CARD11	ENSCAFG00000020357	DNAJB4			ENSCAFG00000013169	SP3
ENSCAFG00000016883	ITGAX	ENSCAFG00000010509	UBE2T			ENSCAFG00000012878	FCER1G
ENSCAFG00000016881	ITGAM	ENSCAFG00000029227	CSRP1			ENSCAFG00000012647	CD244
ENSCAFG00000016603	ITGAL	ENSCAFG00000011140	KIF14			ENSCAFG00000012579	SLAMF1
ENSCAFG00000023237	SPN	ENSCAFG00000011403	ASPM			ENSCAFG00000023704	SLAMF6
ENSCAFG00000017132	IL27	ENSCAFG00000011466	IL24			ENSCAFG00000012557	NCSTN
ENSCAFG00000017303	CD19	ENSCAFG00000012136	NEK2			ENSCAFG00000011706	MNDA
ENSCAFG00000017408	GTF3C1	ENSCAFG00000032161	BATF3			ENSCAFG00000030554	CD1D
ENSCAFG00000032590	IL21R	ENSCAFG00000030416	RGS16			ENSCAFG00000023498	TLR8
ENSCAFG00000017447	IL4R	ENSCAFG00000013160	NPL			ENSCAFG00000013933	Nox2
ENSCAFG00000017682	COG7	ENSCAFG00000013410	RGL1			ENSCAFG00000015934	FOXP3
ENSCAFG00000018852	TNFRSF17	ENSCAFG00000013490	FAM129A			ENSCAFG00000016734	EFNB1
ENSCAFG00000018916	SOCS1	ENSCAFG00000013655	HMCN1			ENSCAFG00000018332	DOCK11
ENSCAFG00000018947	NUBP1	ENSCAFG00000013778	PLA2G4A			ENSCAFG00000029891	SH2D1A
ENSCAFG00000019251	CREBBP	ENSCAFG00000013981	RALGPS2			ENSCAFG00000018735	ELF4
ENSCAFG00000024473	MEFV	ENSCAFG00000014005	ANGPTL1			ENSCAFG00000019020	ATP11C
ENSCAFG00000023869	ZNF205	ENSCAFG00000014590	TNFSF18
ENSCAFG00000023134	TNFRSF12A	ENSCAFG00000014805	DNM3
ENSCAFG00000019772	CD53	ENSCAFG00000015215	F5
ENSCAFG00000019798	CSF1	ENSCAFG00000015258	ATP1B1
ENSCAFG00000020004	VCAM1	ENSCAFG00000015259	DPT
ENSCAFG00000020285	BCL10	ENSCAFG00000016755	CRABP2
ENSCAFG00000011265	PTPRC	ENSCAFG00000016769	NES
ENSCAFG00000011432	MAPKAPK2	ENSCAFG00000017017	THBS3
ENSCAFG00000011443	IL10	ENSCAFG00000017037	MUC1
ENSCAFG00000011450	IL19	ENSCAFG00000024466	EFNA4
ENSCAFG00000011466	IL24	ENSCAFG00000017167	KCNN3
ENSCAFG00000024982	C4BPA	ENSCAFG00000017169	ADAR
ENSCAFG00000024748	CD55	ENSCAFG00000017197	ATP8B2
ENSCAFG00000011722	CD34	ENSCAFG00000017664	SLC14A1
ENSCAFG00000011925	HSD11B1	ENSCAFG00000017942	MAPRE2
ENSCAFG00000013762	PTGS2	ENSCAFG00000018173	LAMA3
ENSCAFG00000014587	TNFSF4	ENSCAFG00000018243	ABHD3
ENSCAFG00000014590	TNFSF18	ENSCAFG00000018331	COLEC12
ENSCAFG00000015169	SELE	ENSCAFG00000018351	ENOSF1
ENSCAFG00000015177	SELL	ENSCAFG00000018478	MYOM1
ENSCAFG00000015806	AKT3	ENSCAFG00000018727	RAB31
ENSCAFG00000016039	PSEN2	ENSCAFG00000018851	CEP76
ENSCAFG00000017037	MUC1	ENSCAFG00000010958	RIN3
ENSCAFG00000017184	IL6R	ENSCAFG00000011868	PCK2
ENSCAFG00000017557	S100A8	ENSCAFG00000011966	PSME2
ENSCAFG00000023324	S100A12	ENSCAFG00000029157	NOVA1
ENSCAFG00000017567	SMAD2	ENSCAFG00000012553	PRKD1
ENSCAFG00000018331	COLEC12	ENSCAFG00000012762	COCH
ENSCAFG00000010686	NLRP3	ENSCAFG00000013167	AKAP6
ENSCAFG00000011610	IL25	ENSCAFG00000013177	NPAS3
ENSCAFG00000012375	NFATC4	ENSCAFG00000014701	PTGER2
ENSCAFG00000012443	CMA1	ENSCAFG00000014709	TXNDC16
ENSCAFG00000029775	CTSG	ENSCAFG00000014940	SAMD4A
ENSCAFG00000025287	GZMB	ENSCAFG00000015026	DLGAP5
ENSCAFG00000013418	NFKBIA	ENSCAFG00000015198	PELI2
ENSCAFG00000015013	LGALS3	ENSCAFG00000015431	DACT1
ENSCAFG00000016428	ARG2	ENSCAFG00000032183	SGPP1
ENSCAFG00000016815	PSEN1	ENSCAFG00000015967	MTHFD1
ENSCAFG00000016861	PNMA1	ENSCAFG00000016031	HSPA2
ENSCAFG00000017040	FOS	ENSCAFG00000016428	ARG2
ENSCAFG00000017044	BATF	ENSCAFG00000016442	RDH11
ENSCAFG00000017415	ZC3H14	ENSCAFG00000016666	ADAM20
ENSCAFG00000018075	TRAF3	ENSCAFG00000017040	FOS
ENSCAFG00000029286	CD7	ENSCAFG00000017144	VASH1
ENSCAFG00000005302	BIRC5	ENSCAFG00000017222	SPTLC2
ENSCAFG00000005050	FOXJ1	ENSCAFG00000017709	CLMN
ENSCAFG00000013137	TLK2	ENSCAFG00000017906	WARS
ENSCAFG00000012677	CD79B	ENSCAFG00000018036	HSP90AA1
ENSCAFG00000011802	ICAM2	ENSCAFG00000018277	CKB
ENSCAFG00000011740	PECAM1	ENSCAFG00000006054	SLC16A3
ENSCAFG00000014145	ITGA2B	ENSCAFG00000006006	FASN
ENSCAFG00000014276	TMUB2	ENSCAFG00000005675	RNF213
ENSCAFG00000014624	IFI35	ENSCAFG00000005306	SOCS3
ENSCAFG00000015213	STAT3	ENSCAFG00000005294	TK1
ENSCAFG00000015509	STAT5B	ENSCAFG00000004914	GALK1
ENSCAFG00000030300	CCR7	ENSCAFG00000004722	HN1
ENSCAFG00000016261	CSF3	ENSCAFG00000010982	FAM20A
ENSCAFG00000016705	TBX21	ENSCAFG00000010758	MAP2K6
ENSCAFG00000018164	CCL4	ENSCAFG00000013954	KIF18B
ENSCAFG00000018167	CCL3	ENSCAFG00000014089	GJC1
ENSCAFG00000018169	CCL14	ENSCAFG00000014102	ADAM11
ENSCAFG00000023226	CCL16	ENSCAFG00000014581	ARL4D
ENSCAFG00000018171	CCL5	ENSCAFG00000014624	IFI35
ENSCAFG00000018347	CCL1	ENSCAFG00000014660	AOC3
ENSCAFG00000024205	CCL13	ENSCAFG00000015720	DHX58
ENSCAFG00000023928	CCL8	ENSCAFG00000015818	ACLY
ENSCAFG00000018348	CCL7	ENSCAFG00000015912	JUP
ENSCAFG00000018349	CCL2	ENSCAFG00000007595	KRT17
ENSCAFG00000018355	SPACA3	ENSCAFG00000016328	GRB7
ENSCAFG00000018642	NOS2	ENSCAFG00000016510	CACNB1
ENSCAFG00000019367	ITGAE	ENSCAFG00000016705	TBX21
ENSCAFG00000019526	FUT7	ENSCAFG00000017140	TOB1
ENSCAFG00000019537	C8G	ENSCAFG00000029757	MMD
ENSCAFG00000019541	TRAF2	ENSCAFG00000017365	TMEM100
ENSCAFG00000019633	NOTCH1	ENSCAFG00000017390	TRIM25
ENSCAFG00000019685	CARD9	ENSCAFG00000030155	PPM1E
ENSCAFG00000019938	ABL1	ENSCAFG00000018150	HNF1B
ENSCAFG00000020088	LCN2	ENSCAFG00000018655	TMEM97
ENSCAFG00000020106	ENG	ENSCAFG00000018719	ALDOC
ENSCAFG00000020224	PSMB7	ENSCAFG00000018800	TRAF4
ENSCAFG00000000064	CD63	ENSCAFG00000024189	SERPINF1
ENSCAFG00000000069	DNAJC14	ENSCAFG00000019460	TUBB4B
ENSCAFG00000000120	IL23A	ENSCAFG00000019869	RALGDS
ENSCAFG00000000163	STAT6	ENSCAFG00000020041	ZDHHC12
ENSCAFG00000000178	LRP1	ENSCAFG00000020082	DNM1
ENSCAFG00000000356	TBK1	ENSCAFG00000020166	ANGPTL2
ENSCAFG00000000408	IFNG	ENSCAFG00000020196	HSPA5
ENSCAFG00000000410	IL22	ENSCAFG00000020263	PTGS1
ENSCAFG00000000417	NUP107	ENSCAFG00000000082	CDK2
ENSCAFG00000000904	MPPED1	ENSCAFG00000000178	LRP1
ENSCAFG00000001005	TNFRSF13C	ENSCAFG00000000195	SHMT2
ENSCAFG00000001125	EP300	ENSCAFG00000032593	INHBE
ENSCAFG00000001332	TAB1	ENSCAFG00000000229	MARS
ENSCAFG00000001424	PLA2G6	ENSCAFG00000000345	SRGAP1
ENSCAFG00000001511	IL2RB	ENSCAFG00000000412	MDM1
ENSCAFG00000001519	CSF2RB	ENSCAFG00000000418	MDM2
ENSCAFG00000001522	NCF4	ENSCAFG00000000714	ZBED4
ENSCAFG00000002134	IL18RAP	ENSCAFG00000000752	CERK
ENSCAFG00000002138	IL18R1	ENSCAFG00000000804	FBLN1
ENSCAFG00000002142	IL1RL1	ENSCAFG00000001003	CENPM
ENSCAFG00000002147	IL1R1	ENSCAFG00000001013	SREBF2
ENSCAFG00000002152	IL1R2	ENSCAFG00000001095	TEF
ENSCAFG00000002371	ZAP70	ENSCAFG00000001487	LGALS1
ENSCAFG00000002610	PRKCE	ENSCAFG00000001704	APOL6
ENSCAFG00000002653	EPCAM	ENSCAFG00000001709	MCM5
ENSCAFG00000002981	REL	ENSCAFG00000001911	ALDH1L2
ENSCAFG00000023059	CD207	ENSCAFG00000002294	MITD1
ENSCAFG00000000204	ATG12	ENSCAFG00000002489	PLEKHH2
ENSCAFG00000000817	IL3	ENSCAFG00000002659	MSH2
ENSCAFG00000000820	CSF2	ENSCAFG00000003276	ANTXR1
ENSCAFG00000000851	IRF1	ENSCAFG00000032746	MXD1
ENSCAFG00000000855	IL5	ENSCAFG00000000433	GFPT2
ENSCAFG00000000878	IL13	ENSCAFG00000000334	ADAMTS2
ENSCAFG00000000880	IL4	ENSCAFG00000028461	LOX
ENSCAFG00000000990	TCF7	ENSCAFG00000000569	ZNF608
ENSCAFG00000001084	CXCL14	ENSCAFG00000000681	FBN2
ENSCAFG00000001254	EGR1	ENSCAFG00000000840	SLC22A4
ENSCAFG00000001615	RPS6	ENSCAFG00000000851	IRF1
ENSCAFG00000001653	IFNB1	ENSCAFG00000000880	IL4
ENSCAFG00000001807	DDX58	ENSCAFG00000032668	SPOCK1
ENSCAFG00000001954	CCL19	ENSCAFG00000001204	KIF20A
ENSCAFG00000002357	PAX5	ENSCAFG00000001460	PTPRD
ENSCAFG00000002464	ANP32B	ENSCAFG00000001498	MPDZ
ENSCAFG00000003303	AMBP	ENSCAFG00000001562	BNC2
ENSCAFG00000003362	TNFSF15	ENSCAFG00000001601	PLIN2
ENSCAFG00000003367	TNFSF8	ENSCAFG00000001807	DDX58
ENSCAFG00000003518	TLR4	ENSCAFG00000001932	CNTFR
ENSCAFG00000003591	C5	ENSCAFG00000002077	CA9
ENSCAFG00000000386	ARG1	ENSCAFG00000002233	NPR2
ENSCAFG00000000388	TRIM39	ENSCAFG00000002250	TMEM8B
ENSCAFG00000030478	ABCF1	ENSCAFG00000002386	FRMPD1
ENSCAFG00000000427	DHX16	ENSCAFG00000002400	ALDH1B1
ENSCAFG00000000517	TNF	ENSCAFG00000002471	TRIM14
ENSCAFG00000030292	LTB	ENSCAFG00000002868	PTPN3
ENSCAFG00000000829	PSMB8	ENSCAFG00000002996	ZNF483
ENSCAFG00000000832	TAP1	ENSCAFG00000003192	SLC31A2
ENSCAFG00000030725	PSMB9	ENSCAFG00000003663	GSN
ENSCAFG00000000900	HLA-DPB1	ENSCAFG00000000972	TAPBP
ENSCAFG00000000972	TAPBP	ENSCAFG00000000987	KIFC1
ENSCAFG00000001378	MAPK14	ENSCAFG00000001343	FKBP5
ENSCAFG00000029853	CDKN1A	ENSCAFG00000001938	VEGFA
ENSCAFG00000001586	TREM2	ENSCAFG00000002210	EFHC1
ENSCAFG00000001591	TREM1	ENSCAFG00000002793	IRAK1BP1
ENSCAFG00000001599	TFEB	ENSCAFG00000002842	TTK
ENSCAFG00000001618	CCND3	ENSCAFG00000003710	AIM1
ENSCAFG00000001938	VEGFA	ENSCAFG00000003793	SESN1
ENSCAFG00000002183	IL17F	ENSCAFG00000003995	FYN
ENSCAFG00000002842	TTK	ENSCAFG00000004043	LAMA4
ENSCAFG00000002994	NT5E	ENSCAFG00000000555	RNF19A
ENSCAFG00000003123	MAP3K7	ENSCAFG00000000934	COL14A1
ENSCAFG00000003701	ATG5	ENSCAFG00000000967	ZHX2
ENSCAFG00000029011	CD164	ENSCAFG00000000974	DERL1
ENSCAFG00000003995	FYN	ENSCAFG00000001056	SQLE
ENSCAFG00000004119	TBP	ENSCAFG00000001077	TRIB1
ENSCAFG00000000834	TNFRSF11B	ENSCAFG00000001141	NDRG1
ENSCAFG00000024725	TXK	ENSCAFG00000001148	ST3GAL1
ENSCAFG00000002065	KIT	ENSCAFG00000001289	LY6E
ENSCAFG00000003029	CXCL8	ENSCAFG00000001301	GSDMD
ENSCAFG00000031174	PPBP	ENSCAFG00000001433	PLEC
ENSCAFG00000001611	IRF5	ENSCAFG00000001903	ATP10D
ENSCAFG00000002733	IL6	ENSCAFG00000002065	KIT
ENSCAFG00000003005	CREB5	ENSCAFG00000002918	RUFY3
ENSCAFG00000003074	NOD1	ENSCAFG00000025473	CPA4
ENSCAFG00000003297	LRRN3	ENSCAFG00000001495	TMEM209
ENSCAFG00000003376	CSF3R	ENSCAFG00000001852	ADAM22
ENSCAFG00000003740	PRPF38A	ENSCAFG00000001898	CDK14
ENSCAFG00000003751	CC2D1B	ENSCAFG00000002007	SAMD9L
ENSCAFG00000004032	TAL1	ENSCAFG00000002069	COL1A2
ENSCAFG00000006100	DUSP6	ENSCAFG00000002222	ASNS
ENSCAFG00000007297	PMCH	ENSCAFG00000002246	GLCCI1
ENSCAFG00000008351	TLR2	ENSCAFG00000002280	THSD7A
ENSCAFG00000008612	PDGFC	ENSCAFG00000002318	ARL4A
ENSCAFG00000003864	CLEC5A	ENSCAFG00000002498	HDAC9
ENSCAFG00000003893	AGK	ENSCAFG00000002865	NFE2L3
ENSCAFG00000003223	CNOT4	ENSCAFG00000023315	GHRHR
ENSCAFG00000005148	MNX1	ENSCAFG00000003133	PDE1C
ENSCAFG00000005526	IKBKB	ENSCAFG00000003243	ANLN
ENSCAFG00000005750	IDO1	ENSCAFG00000003397	TFEC
ENSCAFG00000030240	DUSP4	ENSCAFG00000003399	TES
ENSCAFG00000006830	MSR1	ENSCAFG00000003532	AASS
ENSCAFG00000007406	TLR3	ENSCAFG00000002576	HIVEP3
ENSCAFG00000007750	CASP3	ENSCAFG00000002830	RIMS3
ENSCAFG00000007761	IRF2	ENSCAFG00000003606	GJB3
ENSCAFG00000008409	VEGFC	ENSCAFG00000003744	ORC1
ENSCAFG00000004888	EIF2B4	ENSCAFG00000028905	CDKN2C
ENSCAFG00000007040	MRPS5	ENSCAFG00000003941	SPATA6
ENSCAFG00000007131	MERTK	ENSCAFG00000005259	CDC20
ENSCAFG00000007245	IL1A	ENSCAFG00000005426	RNASE4
ENSCAFG00000007249	IL1B	ENSCAFG00000005688	PHLDA1
ENSCAFG00000007277	IL1RN	ENSCAFG00000005694	NAP1L1
ENSCAFG00000007461	CD8B	ENSCAFG00000005746	NAV3
ENSCAFG00000007464	CD8A	ENSCAFG00000006100	DUSP6
ENSCAFG00000007667	USP39	ENSCAFG00000006138	LUM
ENSCAFG00000009705	SYCP1	ENSCAFG00000006227	TMCC3
ENSCAFG00000009798	CD58	ENSCAFG00000006273	FGD6
ENSCAFG00000009829	CD2	ENSCAFG00000007257	DRAM1
ENSCAFG00000011178	CD160	ENSCAFG00000007304	IGF1
ENSCAFG00000011405	TXNIP	ENSCAFG00000007427	HSP90B1
ENSCAFG00000012086	CTSS	ENSCAFG00000007456	GLT8D2
ENSCAFG00000012884	RORC	ENSCAFG00000008214	FHDC1
ENSCAFG00000003977	PIK3CG	ENSCAFG00000008527	GUCY1A3
ENSCAFG00000006401	CD36	ENSCAFG00000032756	FAM198B
ENSCAFG00000006505	SIGIRR	ENSCAFG00000009003	DDX60
ENSCAFG00000031029	HRAS	ENSCAFG00000005217	NCAPG2
ENSCAFG00000006808	RAG1	ENSCAFG00000005970	FGFR1
ENSCAFG00000006813	TRAF6	ENSCAFG00000006291	RNF122
ENSCAFG00000006889	CD44	ENSCAFG00000006448	TEX15
ENSCAFG00000028508	CD59	ENSCAFG00000006944	SLC7A2
ENSCAFG00000007838	SERPING1	ENSCAFG00000006953	PDGFRL
ENSCAFG00000009960	TOLLIP	ENSCAFG00000008409	VEGFC
ENSCAFG00000010121	CD81	ENSCAFG00000003293	RSAD2
ENSCAFG00000024984	FADD	ENSCAFG00000003409	RRM2
ENSCAFG00000013168	CTSW	ENSCAFG00000029053	TRIB2
ENSCAFG00000013334	RELA	ENSCAFG00000003717	FAM49A
ENSCAFG00000014216	MAP4K2	ENSCAFG00000004828	SLC30A3
ENSCAFG00000016332	CD5	ENSCAFG00000005309	LBH
ENSCAFG00000016378	CD6	ENSCAFG00000006051	EIF2AK2
ENSCAFG00000003626	IL15	ENSCAFG00000006145	QPCT
ENSCAFG00000004004	IL21	ENSCAFG00000006164	CYP1B1
ENSCAFG00000004008	IL2	ENSCAFG00000023592	SLC8A1
ENSCAFG00000004290	SAP130	ENSCAFG00000006546	ARID5A
ENSCAFG00000004306	AMMECR1L	ENSCAFG00000006560	NCAPH
ENSCAFG00000004497	ERCC3	ENSCAFG00000023317	DUSP2
ENSCAFG00000004913	MARCO	ENSCAFG00000007057	NPHP1
ENSCAFG00000005109	CXCR4	ENSCAFG00000007200	SLC20A1
ENSCAFG00000004991	PPARG	ENSCAFG00000009033	DYSF
ENSCAFG00000005018	ATG7	ENSCAFG00000009197	PHTF1
ENSCAFG00000005140	IRAK2	ENSCAFG00000009798	CD58
ENSCAFG00000005459	MTMR14	ENSCAFG00000011346	ITGA10
ENSCAFG00000005991	IL5RA	ENSCAFG00000012675	SELENBP1
ENSCAFG00000008269	IL17RB	ENSCAFG00000013665	KCND3
ENSCAFG00000008689	PRKCD	ENSCAFG00000003438	COBL
ENSCAFG00000023201	TLR9	ENSCAFG00000003535	GLI3
ENSCAFG00000009881	ALAS1	ENSCAFG00000003992	NAMPT
ENSCAFG00000010974	MST1R	ENSCAFG00000025345	RELN
ENSCAFG00000012896	CAMP	ENSCAFG00000030025	FGL2
ENSCAFG00000013763	LTF	ENSCAFG00000028508	CD59
ENSCAFG00000013782	CCRL2	ENSCAFG00000007455	RCN1
ENSCAFG00000013783	CCR5	ENSCAFG00000007838	SERPING1
ENSCAFG00000013786	CCR2	ENSCAFG00000007839	UBE2L6
ENSCAFG00000013794	CCR3	ENSCAFG00000007862	SLC43A1
ENSCAFG00000013815	XCR1	ENSCAFG00000009282	CREB3L1
ENSCAFG00000013874	CXCR6	ENSCAFG00000010424	DHCR7
ENSCAFG00000013879	CCR9	ENSCAFG00000010757	CPT1A
ENSCAFG00000015028	IL12RB1	ENSCAFG00000011629	CLCF1
ENSCAFG00000015159	JAK3	ENSCAFG00000014017	BATF2
ENSCAFG00000031353	BST2	ENSCAFG00000015888	INCENP
ENSCAFG00000017334	ECSIT	ENSCAFG00000030542	FEN1
ENSCAFG00000017691	ILF3	ENSCAFG00000016390	SLC15A3
ENSCAFG00000017834	TYK2	ENSCAFG00000016467	MAD2L1
ENSCAFG00000017874	ICAM4	ENSCAFG00000028804	RNF150
ENSCAFG00000031460	ICAM1	ENSCAFG00000003696	CLGN
ENSCAFG00000017967	PIN1	ENSCAFG00000003700	MAML3
ENSCAFG00000030055	FCER2	ENSCAFG00000003962	FAT4
ENSCAFG00000018358	CCL25	ENSCAFG00000004133	CCNA2
ENSCAFG00000018625	C3	ENSCAFG00000004213	ARHGEF4
ENSCAFG00000018627	TNFSF14	ENSCAFG00000005466	KYNU
ENSCAFG00000030308	CD70	ENSCAFG00000005534	MBD5
ENSCAFG00000018754	FUT5	ENSCAFG00000029252	RND3
ENSCAFG00000018946	TICAM1	ENSCAFG00000005660	TNFAIP6
ENSCAFG00000019114	EBI3	ENSCAFG00000005002	TIMP4
ENSCAFG00000019138	MAP2K2	ENSCAFG00000005023	HRH1
ENSCAFG00000019543	SBNO2	ENSCAFG00000005535	SRGAP3
ENSCAFG00000028817	CFD	ENSCAFG00000005570	LMCD1
ENSCAFG00000019669	ELANE	ENSCAFG00000006424	GXYLT2
ENSCAFG00000007373	ZNF143	ENSCAFG00000006445	EIF4E3
ENSCAFG00000015205	SAA1	ENSCAFG00000007367	PXK
ENSCAFG00000010352	MS4A2	ENSCAFG00000007603	FLNB
ENSCAFG00000010381	MS4A1	ENSCAFG00000007995	HESX1
ENSCAFG00000004491	LCP1	ENSCAFG00000008647	TKT
ENSCAFG00000004675	TNFSF11	ENSCAFG00000009881	ALAS1
ENSCAFG00000005730	DOCK9	ENSCAFG00000010609	ZMYND10
ENSCAFG00000031735	TNFSF13B	ENSCAFG00000010627	RASSF1
ENSCAFG00000006323	LAMP1	ENSCAFG00000011164	UBA7
ENSCAFG00000004658	CCR4	ENSCAFG00000012493	PFKFB4
ENSCAFG00000004679	CNOT10	ENSCAFG00000014040	CDCP1
ENSCAFG00000004966	MYD88	ENSCAFG00000014049	CLEC3B
ENSCAFG00000031104	CX3CR1	ENSCAFG00000014055	EXOSC7
ENSCAFG00000005510	EOMES	ENSCAFG00000023338	JUND
ENSCAFG00000008711	MME	ENSCAFG00000015028	IL12RB1
ENSCAFG00000005157	THBD	ENSCAFG00000016897	CACNA1A
ENSCAFG00000006157	MAVS	ENSCAFG00000017319	ACP5
ENSCAFG00000006219	SIGLEC1	ENSCAFG00000017366	KANK2
ENSCAFG00000007122	HCK	ENSCAFG00000017538	SPC24
ENSCAFG00000007528	ITCH	ENSCAFG00000017539	LDLR
ENSCAFG00000009498	ADA	ENSCAFG00000017874	ICAM4
ENSCAFG00000009994	CD40	ENSCAFG00000031460	ICAM1
ENSCAFG00000031326	CEBPB	ENSCAFG00000018234	MCOLN1
ENSCAFG00000011625	NFATC2	ENSCAFG00000018262	PNPLA6
ENSCAFG00000012031	SPO11	ENSCAFG00000019543	SBNO2
ENSCAFG00000012058	CTCFL	ENSCAFG00000004387	RAB38
ENSCAFG00000006597	HMGB1	ENSCAFG00000004402	PRSS23
ENSCAFG00000006716	FLT3	ENSCAFG00000004616	RAB30
ENSCAFG00000007963	BLK	ENSCAFG00000005179	CAPN5
ENSCAFG00000008404	CLU	ENSCAFG00000005945	RRM1
ENSCAFG00000009014	NEFL	ENSCAFG00000006488	ILK
ENSCAFG00000010505	CCL20	ENSCAFG00000007845	DKK3
ENSCAFG00000011650	INPP5D	ENSCAFG00000008095	ARNTL
ENSCAFG00000011752	ATG16L1	ENSCAFG00000010381	MS4A1
ENSCAFG00000013184	PDCD1	ENSCAFG00000004675	TNFSF11
ENSCAFG00000008929	OAS3	ENSCAFG00000004944	PCDH9
ENSCAFG00000010263	PLA2G1B	ENSCAFG00000005260	SPRY2
ENSCAFG00000011317	SELPLG	ENSCAFG00000005465	DZIP1
ENSCAFG00000011383	CMKLR1	ENSCAFG00000031424	RAP2A
ENSCAFG00000030931	LIF	ENSCAFG00000006199	ATP11A
ENSCAFG00000012468	OSM	ENSCAFG00000006421	GAS6
ENSCAFG00000013613	PRAME	ENSCAFG00000004776	TRANK1
ENSCAFG00000013828	ADORA2A	ENSCAFG00000004820	ITGA9
ENSCAFG00000015421	MAPK1	ENSCAFG00000005399	CMTM8
ENSCAFG00000015712	FAS	ENSCAFG00000005727	RARB
ENSCAFG00000006491	ITGA5	ENSCAFG00000005873	RFTN1
ENSCAFG00000007928	ATF1	ENSCAFG00000006414	TMEM108
ENSCAFG00000009700	IRAK4	ENSCAFG00000006971	EPHB1
ENSCAFG00000025596	KLRK1	ENSCAFG00000007451	NCK1
ENSCAFG00000013459	KLRD1	ENSCAFG00000007470	IL20RB
ENSCAFG00000013504	CLEC7A	ENSCAFG00000008159	PLSCR4
ENSCAFG00000030153	KLRF1	ENSCAFG00000008537	IGSF10
ENSCAFG00000013612	KLRB1	ENSCAFG00000031794	RAP2B
ENSCAFG00000025567	A2M	ENSCAFG00000006030	PCNA
ENSCAFG00000028762	KLRG1	ENSCAFG00000006052	RASSF2
ENSCAFG00000013897	AICDA	ENSCAFG00000006065	PRNP
ENSCAFG00000025436	C3AR1	ENSCAFG00000006965	TRIB3
ENSCAFG00000013968	CD163	ENSCAFG00000007075	TPX2
ENSCAFG00000014220	C1R	ENSCAFG00000007966	MMP24
ENSCAFG00000014346	C1S	ENSCAFG00000008869	TGM2
ENSCAFG00000014675	LAG3	ENSCAFG00000009336	MYBL2
ENSCAFG00000015149	CD27	ENSCAFG00000009573	PABPC1L
ENSCAFG00000015184	LTBR	ENSCAFG00000009745	UBE2C
ENSCAFG00000015197	TNFRSF1A	ENSCAFG00000031326	CEBPB
ENSCAFG00000015172	CD9	ENSCAFG00000011572	KCNG1
ENSCAFG00000016076	IL17RA	ENSCAFG00000011659	ATP9A
ENSCAFG00000016168	BID	ENSCAFG00000011808	TSHZ2
ENSCAFG00000006551	MAPK8	ENSCAFG00000029331	AURKA
ENSCAFG00000007026	CXCL12	ENSCAFG00000011920	CASS4
ENSCAFG00000008433	ENTPD1	ENSCAFG00000011996	TFAP2C
ENSCAFG00000008477	BLNK	ENSCAFG00000031382	PMEPA1
ENSCAFG00000009588	CHUK	ENSCAFG00000012183	CTSZ
ENSCAFG00000010155	NFKB2	ENSCAFG00000005898	CKAP2
ENSCAFG00000007034	LYN	ENSCAFG00000005965	FOXO1
ENSCAFG00000032483	LY96	ENSCAFG00000006189	CCNA1
ENSCAFG00000008373	IL7	ENSCAFG00000006660	SLC7A1
ENSCAFG00000008959	RIPK2	ENSCAFG00000006716	FLT3
ENSCAFG00000008704	THBS1	ENSCAFG00000007161	SGCG
ENSCAFG00000016700	RORA	ENSCAFG00000007492	PALLD
ENSCAFG00000017298	MAP2K1	ENSCAFG00000008670	PTK2B
ENSCAFG00000017388	SMAD3	ENSCAFG00000009272	EGR3
ENSCAFG00000017820	CD276	ENSCAFG00000010426	COL4A3
ENSCAFG00000017935	EDC3	ENSCAFG00000010548	DNER
ENSCAFG00000008557	APP	ENSCAFG00000012226	COL6A3
ENSCAFG00000009596	RUNX1	ENSCAFG00000023546	TCTN2
ENSCAFG00000010172	MX1	ENSCAFG00000008428	IFT81
ENSCAFG00000010724	AIRE	ENSCAFG00000008770	TMEM116
ENSCAFG00000011039	ITGB2	ENSCAFG00000023556	OAS1
ENSCAFG00000012228	S100B	ENSCAFG00000008929	OAS3
ENSCAFG00000008584	CXCL10	ENSCAFG00000023107	OAS2
ENSCAFG00000008692	CXCL13	ENSCAFG00000009906	VSIG10
ENSCAFG00000009569	SPP1	ENSCAFG00000010114	CIT
ENSCAFG00000010730	NFKB1	ENSCAFG00000010991	ACACB
ENSCAFG00000011462	CFI	ENSCAFG00000011779	CRYBB1
ENSCAFG00000009721	ALCAM	ENSCAFG00000011823	MN1
ENSCAFG00000009887	CD47	ENSCAFG00000012067	AP1B1
ENSCAFG00000010358	CD96	ENSCAFG00000012243	NEFH
ENSCAFG00000010469	CD200	ENSCAFG00000012827	TCN2
ENSCAFG00000010480	BTLA	ENSCAFG00000012922	SMTN
ENSCAFG00000010817	TIGIT	ENSCAFG00000014571	CDC45
ENSCAFG00000010997	CD80	ENSCAFG00000015708	ACTA2
ENSCAFG00000011751	CD86	ENSCAFG00000007328	KRT80
ENSCAFG00000012941	TFRC	ENSCAFG00000025220	ACVRL1
ENSCAFG00000010951	SDHA	ENSCAFG00000007758	GALNT6
ENSCAFG00000013698	ST6GAL1	ENSCAFG00000007790	POU6F1
ENSCAFG00000013838	MASP1	ENSCAFG00000008811	RND1
ENSCAFG00000013904	BCL6	ENSCAFG00000008857	CACNB3
ENSCAFG00000014029	IL1RAP	ENSCAFG00000009069	TMEM106C
ENSCAFG00000014200	IL12A	ENSCAFG00000009232	AMIGO2
ENSCAFG00000015383	TNFSF10	ENSCAFG00000009592	NELL2
ENSCAFG00000009156	IRF4	ENSCAFG00000011392	SSPN
ENSCAFG00000009509	F13A1	ENSCAFG00000011571	SOX5
ENSCAFG00000009516	LY86	ENSCAFG00000012789	PTPRO
ENSCAFG00000009846	NOL7	ENSCAFG00000013217	GPRC5A
ENSCAFG00000028456	CD83	ENSCAFG00000025596	KLRK1
ENSCAFG00000009943	TANK	ENSCAFG00000031666	CLSTN3
ENSCAFG00000025002	DPP4	ENSCAFG00000014098	C1RL
ENSCAFG00000010438	IFIH1	ENSCAFG00000014220	C1R
ENSCAFG00000013006	ITGA6	ENSCAFG00000014346	C1S
ENSCAFG00000013332	ATF2	ENSCAFG00000014412	LPCAT3
ENSCAFG00000014175	ITGA4	ENSCAFG00000014650	CDCA3
ENSCAFG00000014812	COL3A1	ENSCAFG00000015047	IFFO1
ENSCAFG00000010115	TMEFF2	ENSCAFG00000015172	CD9
ENSCAFG00000012168	CASP10	ENSCAFG00000015278	NTF3
ENSCAFG00000025192	CASP8	ENSCAFG00000015331	DYRK4
ENSCAFG00000012872	CD28	ENSCAFG00000015342	RAD51AP1
ENSCAFG00000012880	ICOS	ENSCAFG00000015381	CCND2
ENSCAFG00000013510	CREB1	ENSCAFG00000015642	FOXM1
ENSCAFG00000014345	FN1	ENSCAFG00000015756	SLC6A12
ENSCAFG00000014645	SLC11A1	ENSCAFG00000015790	NINJ2
ENSCAFG00000010239	IKBKE	ENSCAFG00000008090	HELLS
ENSCAFG00000010815	TGFB2	ENSCAFG00000009536	ABCC2
ENSCAFG00000013093	SH2D1B	ENSCAFG00000009644	PKD2L1
ENSCAFG00000012878	FCER1G	ENSCAFG00000009663	SCD
ENSCAFG00000012647	CD244	ENSCAFG00000010232	TRIM8
ENSCAFG00000012621	LY9	ENSCAFG00000010451	CALHM2
ENSCAFG00000012598	SLAMF7	ENSCAFG00000030565	DUSP5
ENSCAFG00000031101	CD48	ENSCAFG00000011876	HSPA12A
ENSCAFG00000012579	SLAMF1	ENSCAFG00000012986	ADAM12
ENSCAFG00000012569	CD84	ENSCAFG00000006598	MCM4
ENSCAFG00000023704	SLAMF6	ENSCAFG00000007034	LYN
ENSCAFG00000011787	CRP	ENSCAFG00000007063	PENK
ENSCAFG00000011755	FCER1A	ENSCAFG00000007084	FAM110B
ENSCAFG00000011437	CD1E	ENSCAFG00000007203	GGH
ENSCAFG00000024889	CD1B	ENSCAFG00000030126	CRH
ENSCAFG00000024030	CD1C	ENSCAFG00000007923	MSC
ENSCAFG00000030554	CD1D	ENSCAFG00000029468	OSGIN2
ENSCAFG00000011047	IL3RA	ENSCAFG00000009015	CALB1
ENSCAFG00000011080	CD99	ENSCAFG00000031938	GEM
ENSCAFG00000011698	TLR7	ENSCAFG00000009408	CCNE2
ENSCAFG00000023498	TLR8	ENSCAFG00000008877	BUB1B
ENSCAFG00000015024	CTSL	ENSCAFG00000009414	CHAC1
ENSCAFG00000015163	CFP	ENSCAFG00000010383	CAPN3
ENSCAFG00000015178	ELK1	ENSCAFG00000013652	TRIM69
ENSCAFG00000015765	TFE3	ENSCAFG00000013733	GATM
ENSCAFG00000015934	FOXP3	ENSCAFG00000015528	TMOD2
ENSCAFG00000028978	IL2RG	ENSCAFG00000016700	RORA
ENSCAFG00000017146	CXCR3	ENSCAFG00000017312	ZWILCH
ENSCAFG00000017669	BTK	ENSCAFG00000017469	CALML4
ENSCAFG00000018230	IL13RA2	ENSCAFG00000017535	KIF23
ENSCAFG00000018359	IL13RA1	ENSCAFG00000025384	PML
ENSCAFG00000018510	LAMP2	ENSCAFG00000017888	CYP11A1
ENSCAFG00000029891	SH2D1A	ENSCAFG00000017916	SEMA7A
ENSCAFG00000018870	HPRT1	ENSCAFG00000008586	ADAMTS1
ENSCAFG00000030186	PASD1	ENSCAFG00000008853	TIAM1
ENSCAFG00000019436	IRAK1	ENSCAFG00000009633	CBR3
ENSCAFG00000019605	IKBKG	ENSCAFG00000029475	B3GALT5
ENSCAFG00000019598	G6PD	ENSCAFG00000010139	DSCAM
		ENSCAFG00000010167	MX2
		ENSCAFG00000010285	ABCG1
		ENSCAFG00000010450	SLC37A1
		ENSCAFG00000011911	COL6A1
		ENSCAFG00000011957	LSS
		ENSCAFG00000012228	S100B
		ENSCAFG00000008589	ART3
		ENSCAFG00000008837	ANXA3
		ENSCAFG00000008886	FGF5
		ENSCAFG00000009569	SPP1
		ENSCAFG00000009854	KPNA2
		ENSCAFG00000009880	SNCA
		ENSCAFG00000010032	HPGDS
		ENSCAFG00000010287	TSPAN5
		ENSCAFG00000011549	ELOVL6
		ENSCAFG00000011769	ANK2
		ENSCAFG00000012472	PDE5A
		ENSCAFG00000008741	EPHA3
		ENSCAFG00000008999	PROS1
		ENSCAFG00000009180	GPR15
		ENSCAFG00000009317	TMEM45A
		ENSCAFG00000009721	ALCAM
		ENSCAFG00000010530	CCDC80
		ENSCAFG00000010711	ATP6V1A
		ENSCAFG00000010905	B4GALT4
		ENSCAFG00000010917	ARHGAP31
		ENSCAFG00000011012	PLA1A
		ENSCAFG00000011940	PARP9
		ENSCAFG00000011948	DTX3L
		ENSCAFG00000011970	PARP14
		ENSCAFG00000012119	MYLK
		ENSCAFG00000012941	TFRC
		ENSCAFG00000013354	BDH1
		ENSCAFG00000013368	APOD
		ENSCAFG00000010002	ROPN1L
		ENSCAFG00000010793	SLC12A7
		ENSCAFG00000030902	TRIM59
		ENSCAFG00000015157	TNIK
		ENSCAFG00000009491	NRN1
		ENSCAFG00000009773	NEDD9
		ENSCAFG00000009809	PHACTR1
		ENSCAFG00000009934	ATXN1
		ENSCAFG00000024883	SOX4
		ENSCAFG00000025380	TRIM38
		ENSCAFG00000010925	HFE
		ENSCAFG00000009922	RBMS1
		ENSCAFG00000010438	IFIH1
		ENSCAFG00000011438	SCN9A
		ENSCAFG00000011826	CERS6
		ENSCAFG00000012418	SSB
		ENSCAFG00000031859	FKBP7
		ENSCAFG00000014448	ZNF804A
		ENSCAFG00000014737	CALCRL
		ENSCAFG00000014837	COL5A2
		ENSCAFG00000009484	MFSD6
		ENSCAFG00000010934	RFTN2
		ENSCAFG00000012168	CASP10
		ENSCAFG00000013414	ADAM23
		ENSCAFG00000014345	FN1
		ENSCAFG00000014575	TNS1
		ENSCAFG00000014636	TMBIM1
		ENSCAFG00000014943	CYP27A1
		ENSCAFG00000015209	TUBA4A
		ENSCAFG00000015503	SPEG
		ENSCAFG00000009619	ETNK2
		ENSCAFG00000010239	IKBKE
		ENSCAFG00000013491	FAM78B
		ENSCAFG00000013353	MGST3
		ENSCAFG00000013289	PBX1
		ENSCAFG00000013180	DDR2
		ENSCAFG00000013048	FCRLA
		ENSCAFG00000012666	F11R
		ENSCAFG00000012544	COPA
		ENSCAFG00000011821	TAGLN2
		ENSCAFG00000011731	CADM3
		ENSCAFG00000011595	ARHGAP6
		ENSCAFG00000011607	MSMO1
		ENSCAFG00000023498	TLR8
		ENSCAFG00000012783	NHS
		ENSCAFG00000029284	SAT1
		ENSCAFG00000014056	MID1IP1
		ENSCAFG00000014435	MAOA
		ENSCAFG00000014451	MAOB
		ENSCAFG00000014767	SLC9A7
		ENSCAFG00000015572	GATA1
		ENSCAFG00000023690	ERCC6L
		ENSCAFG00000017241	PDLIM7
		ENSCAFG00000017353	SH3BGRL
		ENSCAFG00000017593	CENPI
		ENSCAFG00000029920	TSC22D3
		ENSCAFG00000018287	WDR44
		ENSCAFG00000018363	LONRF3
		ENSCAFG00000018857	GPC4
		ENSCAFG00000018936	MAP7D3
		ENSCAFG00000018952	ARHGEF6
		ENSCAFG00000032672	FGF13
		ENSCAFG00000019521	FLNA
		ENSCAFG00000019555	DNASE1L1
		ENSCAFG00000019598	G6PD
